# Supplementary material for: ﻿An enigmatic new octocoral species (Anthozoa, Octocorallia, Malacalcyonacea) from Isla del Coco National Park
Source: Zookeys. 2023 Jul 18;1169:317–31. doi: 10.3897/zookeys.1169.100576 (PMC10369172; doi:10.3897/zookeys.1169.100576)
Supplement: XML Treatment for Aliena parva [file zookeys.1169.100576-treatment2.xml]

<!DOCTYPE tp:taxon-treatment
  PUBLIC "-//TaxonX//DTD Taxonomic Treatment Publishing DTD v0 20100105//EN" "tax-treatment-NSO.dtd">
<tp:taxon-treatment xmlns:tp="http://www.plazi.org/taxpub"><tp:treatment-meta><kwd-group><label>Taxon classification</label><kwd>
                <named-content content-type="kingdom">Animalia</named-content>
              </kwd><kwd>
                <named-content content-type="order">Malacalcyonacea</named-content>
              </kwd><kwd>
                <named-content content-type="family">Pterogorgiidae</named-content>
              </kwd></kwd-group><mixed-citation publication-type="journal"><person-group><name><surname>Breedy</surname><given-names>Odalisca</given-names></name><name><surname>McFadden</surname><given-names>Catherine S.</given-names></name><name><surname>Cortés</surname><given-names>Jorge</given-names></name></person-group><article-title>﻿An enigmatic new octocoral species (<tp:taxon-name><tp:taxon-name-part taxon-name-part-type="class">Anthozoa</tp:taxon-name-part></tp:taxon-name>, <tp:taxon-name><tp:taxon-name-part taxon-name-part-type="subclass">Octocorallia</tp:taxon-name-part></tp:taxon-name>, <tp:taxon-name><tp:taxon-name-part taxon-name-part-type="order">Malacalcyonacea</tp:taxon-name-part></tp:taxon-name>) from Isla del Coco National Park</article-title><source>Zookeys</source><day>18</day><month>07</month><year>2023</year><volume>1169</volume><fpage>317</fpage><lpage>331</lpage><pub-id pub-id-type="doi">10.3897/zookeys.1169.100576</pub-id></mixed-citation></tp:treatment-meta><tp:nomenclature><label>﻿</label><tp:taxon-name>
              <object-id xmlns:xlink="http://www.w3.org/1999/xlink" content-type="arpha" xlink:type="simple">59BD0382-446A-56DE-8A88-09DCCAEE1184</object-id>
              <tp:taxon-name-part taxon-name-part-type="genus" reg="Aliena">Aliena</tp:taxon-name-part>
              <tp:taxon-name-part taxon-name-part-type="species" reg="parva">parva</tp:taxon-name-part>
              <object-id xmlns:xlink="http://www.w3.org/1999/xlink" content-type="zoobank" xlink:type="simple">https://zoobank.org/11BAFF5A-A43A-46E3-AB48-95FB6986EE27</object-id>
            </tp:taxon-name><tp:taxon-status xmlns:xlink="http://www.w3.org/1999/xlink" xlink:type="simple">sp. nov.</tp:taxon-status><xref ref-type="fig" rid="F2">Figs 2</xref><xref ref-type="fig" rid="F3">, 3</xref><xref ref-type="fig" rid="F4">, 4</xref><xref ref-type="fig" rid="F5">, 5</xref><xref ref-type="fig" rid="F6">, 6</xref></tp:nomenclature><tp:treatment-sec sec-type="material" id="SECID0E6NAC"><title>Materials examined.</title><p><bold><italic>Holotype</italic></bold>. <abbrev xmlns:xlink="http://www.w3.org/1999/xlink" content-type="institution" xlink:title="Zoology Museum, University of Costa Rica, Costa Rica" id="ABBRID0EKOAC" xlink:type="simple">MZUCR</abbrev> 3679, lot 1, ethanol-preserved, Manuelita Afuera, Isla del Coco, <named-content xmlns:xlink="http://www.w3.org/1999/xlink" content-type="dwc:verbatimCoordinates" xlink:type="simple"><named-content content-type="geo-json" specific-use="{&#34;type&#34;:&#34;Point&#34;,&#34;coordinates&#34;:[-87.048900,5.563183]}" id="NCID0ESOAC" xlink:type="simple">05°33.791'N, 087°02.934'W</named-content></named-content>, 22 m depth, J. Cortés and M. Cruz, 4 December 2021. <bold><italic>Paratypes</italic>.</bold><abbrev xmlns:xlink="http://www.w3.org/1999/xlink" content-type="institution" xlink:title="Zoology Museum, University of Costa Rica, Costa Rica" id="ABBRID0E2OAC" xlink:type="simple">MZUCR</abbrev> 3680, lot 2, same data as holotype. <abbrev xmlns:xlink="http://www.w3.org/1999/xlink" content-type="institution" xlink:title="Zoology Museum, University of Costa Rica, Costa Rica" id="ABBRID0EAPAC" xlink:type="simple">MZUCR</abbrev> 3681, lot 1, lot 2, ethanol-preserved, Manuelita Canal, Isla del Coco, <named-content xmlns:xlink="http://www.w3.org/1999/xlink" content-type="dwc:verbatimCoordinates" xlink:type="simple"><named-content content-type="geo-json" specific-use="{&#34;type&#34;:&#34;Point&#34;,&#34;coordinates&#34;:[-87.049000,5.558733]}" id="NCID0EIPAC" xlink:type="simple">05°33.524'N, 087°02.940'W</named-content></named-content>, 20–30 m depth, B. Naranjo, 12 October 2021. <abbrev xmlns:xlink="http://www.w3.org/1999/xlink" content-type="institution" xlink:title="Zoology Museum, University of Costa Rica, Costa Rica" id="ABBRID0ENPAC" xlink:type="simple">MZUCR</abbrev> 3682, ethanol-preserved, Bajo Manuelita, Isla del Coco, <named-content xmlns:xlink="http://www.w3.org/1999/xlink" content-type="dwc:verbatimCoordinates" xlink:type="simple"><named-content content-type="geo-json" specific-use="{&#34;type&#34;:&#34;Point&#34;,&#34;coordinates&#34;:[-87.044600,5.564150]}" id="NCID0EVPAC" xlink:type="simple">05°33.849'N, 087°02.676'W</named-content></named-content>, 23 m, J. Cortés and A. Klapfer, 6 December 2021. <abbrev xmlns:xlink="http://www.w3.org/1999/xlink" content-type="institution" xlink:title="Zoology Museum, University of Costa Rica, Costa Rica" id="ABBRID0E1PAC" xlink:type="simple">MZUCR</abbrev> 3683, Manuelita Afuera, Isla del Coco, <named-content xmlns:xlink="http://www.w3.org/1999/xlink" content-type="dwc:verbatimCoordinates" xlink:type="simple"><named-content content-type="geo-json" specific-use="{&#34;type&#34;:&#34;Point&#34;,&#34;coordinates&#34;:[-87.048900,5.563183]}" id="NCID0EDAAE" xlink:type="simple">05°33.791'N, 087°02.934'W</named-content></named-content>, 29 m depth, O. Breedy, 28 September 2022. <abbrev xmlns:xlink="http://www.w3.org/1999/xlink" content-type="institution" xlink:title="Zoology Museum, University of Costa Rica, Costa Rica" id="ABBRID0EIAAE" xlink:type="simple">MZUCR</abbrev> 3684, Manuelita Afuera, Isla del Coco, <named-content xmlns:xlink="http://www.w3.org/1999/xlink" content-type="dwc:verbatimCoordinates" xlink:type="simple"><named-content content-type="geo-json" specific-use="{&#34;type&#34;:&#34;Point&#34;,&#34;coordinates&#34;:[-87.048900,5.563183]}" id="NCID0EQAAE" xlink:type="simple">05°33.791'N, 087°02.934'W</named-content></named-content>, 25 m depth, O. Breedy, 4 October 2022.</p></tp:treatment-sec><tp:treatment-sec sec-type="type locality" id="SECID0EVAAE"><title>Type locality.</title><p>Isla del Coco, Pacific Costa Rica, at depths of 20–30 m.</p></tp:treatment-sec><tp:treatment-sec sec-type="description" id="SECID0E1AAE"><title>Description.</title><p>The holotype is formed of 15 scattered clusters of polyps encrusting the surface of a barnacle about 4 cm in diameter; the barnacle plates are covered by many epibionts and several small, unbranched hydroids (Fig. <xref ref-type="fig" rid="F2">2A</xref>). The polyps are in clusters, 0.15–1.10 cm in longest dimension and composed of 3–20 polyps (Fig. <xref ref-type="fig" rid="F2">2A</xref>). The polyps are closely spaced; those that are preserved partially expanded are up to 2.0 mm tall (from the base to the proximal border of tentacles) (Fig. <xref ref-type="fig" rid="F2">2B</xref>). Polyps are retractile into calyces that are up to 0.75 mm in diameter, and up to 1.0 mm tall when the anthocodia is retracted. The surface of the calyx is covered by a dense layer of sclerites giving it a slightly granular appearance. The tentacles are transparent with yellow sclerites. When retracted, the yellow sclerites can be observed at the polyp-mound summit (Fig. <xref ref-type="fig" rid="F2">2C</xref>). The coenenchyme is thin and without differential sclerite layers; it extends over the substrate. Coenenchymal sclerites are asymmetrical spindles with variable ends: pointed, blunt, bifurcated, or a combination (Figs <xref ref-type="fig" rid="F4">4</xref>, <xref ref-type="fig" rid="F5">5</xref>). They are straight or slightly curved, 0.16–0.35 mm long, and 0.02–0.08 mm wide (Figs <xref ref-type="fig" rid="F4">4A</xref>, <xref ref-type="fig" rid="F5">5A</xref>), with simple tubercles, not very crowded on the surface; they do not have complex tubercles or waists. Anthocodial sclerites are mostly red flat rods, 0.20–0.30 mm long and 0.02–0.06 mm wide, with serrated or prickly borders and sparse thorns on the surface, and smaller biscuit-like rods, 0.06–0.10 mm long and 0.02–0.03 mm wide (Fig. <xref ref-type="fig" rid="F4">4C</xref>, <xref ref-type="fig" rid="F5">5B</xref>). Anthocodial rods are arranged ‘<italic>en chevron</italic>’, forming points but not a collaret (Fig. <xref ref-type="fig" rid="F2">2B</xref>). The flat rods are arranged in longitudinal rows along the polyp body (Fig. <xref ref-type="fig" rid="F2">2B</xref>, <xref ref-type="fig" rid="F5">5D</xref>). Tentacular sclerites are spine-like rods with a bent end 0.14–0.29 mm long and 0.02–0.03 mm wide (Figs <xref ref-type="fig" rid="F4">4B</xref>, <xref ref-type="fig" rid="F5">5C</xref>).</p><fig id="F2" position="float" orientation="portrait"><object-id xmlns:xlink="http://www.w3.org/1999/xlink" content-type="doi" xlink:type="simple">10.3897/zookeys.1169.100576.figure2</object-id><object-id xmlns:xlink="http://www.w3.org/1999/xlink" content-type="arpha" xlink:type="simple">314BBFB3-6710-580E-8CF7-097FB71F4611</object-id><label>Figure 2.</label><caption><p><italic><tp:taxon-name><tp:taxon-name-part taxon-name-part-type="genus" reg="Aliena">Aliena</tp:taxon-name-part><tp:taxon-name-part taxon-name-part-type="species" reg="parva">parva</tp:taxon-name-part></tp:taxon-name></italic> gen. nov. et sp. nov. <bold>A</bold> holotype, <abbrev xmlns:xlink="http://www.w3.org/1999/xlink" content-type="institution" xlink:title="Zoology Museum, University of Costa Rica, Costa Rica" id="ABBRID0ETDAE" xlink:type="simple">MZUCR</abbrev> 3679 <bold>B</bold> polyps, partially retracted showing anthocodial sclerites <bold>C</bold> polyp mounds. (Photographs by Fiorella Vásquez, University of Costa Rica.)</p></caption><graphic xmlns:xlink="http://www.w3.org/1999/xlink" xlink:href="zookeys-1169-317_article-100576__-g002.jpg" position="float" orientation="portrait" xlink:type="simple" id="oo_880664.jpg"><uri content-type="original_file" xlink:type="simple">https://binary.pensoft.net/fig/880664</uri></graphic></fig><p>Colonies are dark red in life and when preserved (Fig. <xref ref-type="fig" rid="F2">2A–C</xref>). Coenenchymal sclerites are mostly dark red, but sometimes with lighter hues (Fig. <xref ref-type="fig" rid="F4">4A</xref>). The characteristics of the paratypes are very consistent with those of the holotype.</p></tp:treatment-sec><tp:treatment-sec sec-type="remarks" id="SECID0ELEAE"><title>Remarks.</title><p>The colonies are overgrowing dead or live substrates, encrusting small rocks, barnacle plates, shells, or among turf. They were frequently found among the worm tubes occupied by the endemic fish <italic><tp:taxon-name><tp:taxon-name-part taxon-name-part-type="genus" reg="Acanthemblemaria">Acanthemblemaria</tp:taxon-name-part><tp:taxon-name-part taxon-name-part-type="species" reg="atrata">atrata</tp:taxon-name-part></tp:taxon-name></italic> Hastings &amp; Robertson, 1999 from Isla del Coco (Figs <xref ref-type="fig" rid="F3">3C</xref>, <xref ref-type="fig" rid="F6">6B</xref>). When polyps are fully expanded, the gastric cavities of the polyps extend high over the polyp mounds, and the oral disk prolongs into eight rays marked by small, red rods along the intertentacular margins (Figs <xref ref-type="fig" rid="F3">3B–D</xref>, <xref ref-type="fig" rid="F6">6A</xref>). We noticed during the January 2022 and September-October 2022 trips that the polyps have one tentacle that is opaque and appears to be somewhat swollen at its base (Fig. <xref ref-type="fig" rid="F6">6A, B</xref>). This differentiated tentacle was not present in the colonies observed during the other trips in 2021. Reasons for this difference and possible functions of this differentiated tentacle remain unknown.</p><fig id="F3" position="float" orientation="portrait"><object-id xmlns:xlink="http://www.w3.org/1999/xlink" content-type="doi" xlink:type="simple">10.3897/zookeys.1169.100576.figure3</object-id><object-id xmlns:xlink="http://www.w3.org/1999/xlink" content-type="arpha" xlink:type="simple">3BF7DEF2-C625-5941-909C-E20C49BCBE63</object-id><label>Figure 3.</label><caption><p>Colonies <italic>in situ</italic>. <bold>A</bold> Manuelita Afuera, panoramic view of the wall, 25 m deep. (photograph by Anuar Patjane) <bold>B–D</bold> Manuelita Canal, 25 m deep (photographs by Avi Klapfer).</p></caption><graphic xmlns:xlink="http://www.w3.org/1999/xlink" xlink:href="zookeys-1169-317_article-100576__-g003.jpg" position="float" orientation="portrait" xlink:type="simple" id="oo_880665.jpg"><uri content-type="original_file" xlink:type="simple">https://binary.pensoft.net/fig/880665</uri></graphic></fig><fig id="F4" position="float" orientation="portrait"><object-id xmlns:xlink="http://www.w3.org/1999/xlink" content-type="doi" xlink:type="simple">10.3897/zookeys.1169.100576.figure4</object-id><object-id xmlns:xlink="http://www.w3.org/1999/xlink" content-type="arpha" xlink:type="simple">913682C0-924E-572C-A329-C9870EADD090</object-id><label>Figure 4.</label><caption><p><italic><tp:taxon-name><tp:taxon-name-part taxon-name-part-type="genus" reg="Aliena">Aliena</tp:taxon-name-part><tp:taxon-name-part taxon-name-part-type="species" reg="parva">parva</tp:taxon-name-part></tp:taxon-name></italic> gen. nov. et sp. nov., holotype <abbrev xmlns:xlink="http://www.w3.org/1999/xlink" content-type="institution" xlink:title="Zoology Museum, University of Costa Rica, Costa Rica" id="ABBRID0EWGAE" xlink:type="simple">MZUCR</abbrev> 3679 sclerites. <bold>A</bold> unsorted coenenchymal sclerites <bold>B</bold> tentacular sclerites <bold>C</bold> anthocodial sclerites.</p></caption><graphic xmlns:xlink="http://www.w3.org/1999/xlink" xlink:href="zookeys-1169-317_article-100576__-g004.jpg" position="float" orientation="portrait" xlink:type="simple" id="oo_880666.jpg"><uri content-type="original_file" xlink:type="simple">https://binary.pensoft.net/fig/880666</uri></graphic></fig><fig id="F5" position="float" orientation="portrait"><object-id xmlns:xlink="http://www.w3.org/1999/xlink" content-type="doi" xlink:type="simple">10.3897/zookeys.1169.100576.figure5</object-id><object-id xmlns:xlink="http://www.w3.org/1999/xlink" content-type="arpha" xlink:type="simple">52A46F74-0910-53E3-9ADD-158615C11E6C</object-id><label>Figure 5.</label><caption><p><italic><tp:taxon-name><tp:taxon-name-part taxon-name-part-type="genus" reg="Aliena">Aliena</tp:taxon-name-part><tp:taxon-name-part taxon-name-part-type="species" reg="parva">parva</tp:taxon-name-part></tp:taxon-name></italic> gen. nov. et sp. nov., holotype <abbrev xmlns:xlink="http://www.w3.org/1999/xlink" content-type="institution" xlink:title="Zoology Museum, University of Costa Rica, Costa Rica" id="ABBRID0EZHAE" xlink:type="simple">MZUCR</abbrev> 3679 <abbrev xmlns:xlink="http://www.w3.org/1999/xlink" xlink:title="scanning electron microscopy" id="ABBRID0E5HAE" xlink:type="simple">SEM</abbrev> sclerites. <bold>A</bold> coenenchymal sclerites <bold>B, D</bold> anthocodial sclerites <bold>C</bold> tentacular sclerites.</p></caption><graphic xmlns:xlink="http://www.w3.org/1999/xlink" xlink:href="zookeys-1169-317_article-100576__-g005.jpg" position="float" orientation="portrait" xlink:type="simple" id="oo_880667.jpg"><uri content-type="original_file" xlink:type="simple">https://binary.pensoft.net/fig/880667</uri></graphic></fig><fig id="F6" position="float" orientation="portrait"><object-id xmlns:xlink="http://www.w3.org/1999/xlink" content-type="doi" xlink:type="simple">10.3897/zookeys.1169.100576.figure6</object-id><object-id xmlns:xlink="http://www.w3.org/1999/xlink" content-type="arpha" xlink:type="simple">4AEC24E8-DBD3-54CA-A042-84FDE189F517</object-id><label>Figure 6.</label><caption><p>Colonies <italic>in situ</italic> with modified tentacle, January 2022. <bold>A</bold> Manuelita Canal, 25–30 m deep <bold>B</bold> Roca Sucia, 25 m deep.</p></caption><graphic xmlns:xlink="http://www.w3.org/1999/xlink" xlink:href="zookeys-1169-317_article-100576__-g006.jpg" position="float" orientation="portrait" xlink:type="simple" id="oo_880668.jpg"><uri content-type="original_file" xlink:type="simple">https://binary.pensoft.net/fig/880668</uri></graphic></fig></tp:treatment-sec><tp:treatment-sec sec-type="distribution" id="SECID0EAJAE"><title>Distribution.</title><p>Colonies were found at various localities north of Isla del Coco around Manuelita Afuera, Manuelita Canal and Bajo Manuelita; and northwest at Roca Sucia, <named-content xmlns:xlink="http://www.w3.org/1999/xlink" content-type="dwc:verbatimCoordinates" xlink:type="simple"><named-content content-type="geo-json" specific-use="{&#34;type&#34;:&#34;Point&#34;,&#34;coordinates&#34;:[-87.082600,5.547917]}" id="NCID0EJJAE" xlink:type="simple">05°32.875'N, 087°04.956'W</named-content></named-content> and Viking Rock (Isla Cáscara), <named-content xmlns:xlink="http://www.w3.org/1999/xlink" content-type="dwc:verbatimCoordinates" xlink:type="simple"><named-content content-type="geo-json" specific-use="{&#34;type&#34;:&#34;Point&#34;,&#34;coordinates&#34;:[-87.064417,5.550100]}" id="NCID0ERJAE" xlink:type="simple">05°33.006'N, 087°03.865'W</named-content></named-content>, NW of the island (Fig. <xref ref-type="fig" rid="F1">1</xref>). Only known from the type locality. The bathymetric range was 20–30 m.</p></tp:treatment-sec><tp:treatment-sec sec-type="etymology" id="SECID0E1JAE"><title>Etymology.</title><p><italic><tp:taxon-name><tp:taxon-name-part taxon-name-part-type="genus" reg="Parvus">Parvus</tp:taxon-name-part></tp:taxon-name></italic> (L), in allusion to the small size of the polyps. Gender feminine: <italic><tp:taxon-name><tp:taxon-name-part taxon-name-part-type="genus" reg="Aliena"/><tp:taxon-name-part taxon-name-part-type="species" reg="parva">parva</tp:taxon-name-part></tp:taxon-name></italic>.</p></tp:treatment-sec><tp:treatment-sec><!--Section generated to contain objects referenced in tp:taxon-treatment.--><fig id="F1" position="float" orientation="portrait"><object-id xmlns:xlink="http://www.w3.org/1999/xlink" content-type="doi" xlink:type="simple">10.3897/zookeys.1169.100576.figure1</object-id><object-id xmlns:xlink="http://www.w3.org/1999/xlink" content-type="arpha" xlink:type="simple">67BB3A17-5475-56BD-88DD-0AC56F757ABE</object-id><label>Figure 1.</label><caption><p>Map showing the locations where <italic><tp:taxon-name><tp:taxon-name-part taxon-name-part-type="genus" reg="Aliena">Aliena</tp:taxon-name-part><tp:taxon-name-part taxon-name-part-type="species" reg="parva">parva</tp:taxon-name-part></tp:taxon-name></italic> gen. nov. et sp. nov. was found at Isla del Coco, Costa Rica. (Map by Beatriz Naranjo, University of Costa Rica.)</p></caption><graphic xmlns:xlink="http://www.w3.org/1999/xlink" xlink:href="zookeys-1169-317_article-100576__-g001.jpg" position="float" orientation="portrait" xlink:type="simple" id="oo_880663.jpg"><uri content-type="original_file" xlink:type="simple">https://binary.pensoft.net/fig/880663</uri></graphic></fig></tp:treatment-sec></tp:taxon-treatment>
