# Supplementary material for: ﻿An enigmatic new octocoral species (Anthozoa, Octocorallia, Malacalcyonacea) from Isla del Coco National Park
Source: Zookeys. 2023 Jul 18;1169:317–31. doi: 10.3897/zookeys.1169.100576 (PMC10369172; doi:10.3897/zookeys.1169.100576)
Supplement: Supplementary material 1 — Sequences included in molecular phylogenetic analyses of Order Malacalcyonacea [file zookeys-1169-317_article-100576__-s001.xlsx]

## Sheet: MolecularData
Suppl. Table 1: Sequences included in molecular phylogenetic analyses of Order Malacalcyonacea.
Order	Genus & Species	New Family	Museum Acc. (mtMutS)	GB Acc (mtMutS)	Museum Acc. (28S) (if different)	GB Acc (28S)
Mal	Acanthoaxis wirtzi	Acanthoaxiidae	RMNH Coel. 39502	JX203764		JX203635
Mal	Acanthogorgia aspera	Paramuriceidae	USNM 1606542	ON109704		xxxxxxxx
Mal	Acanthogorgia breviflora	Paramuriceidae	SMNHTAU CO34194	GQ342464		JX20363
Mal	Acanthogorgia spissa	Paramuriceidae	USNM 1660852*	ON109705		xxxxxxxx
Mal	Acrophytum claviger	Acrophytidae	RMNH Coel. 40222*	MG053052		JX203655
Mal	Acrossota amboinensis	Acrossotidae	USNM 1516854	OL616200		xxxxxxxx
Mal	Adelogorgia osculabunda	Gorgoniidae	MZUCR 2496	MF579541		N/A
Mal	Alaskagorgia aleutiana	incertae sedis	USNM 1007125	AY533649		N/A
Mal	Alcyoniidae sp.	Alcyoniidae	USNM 1607813	ON109732		xxxxxxxx
Mal	Alcyonium acaule	Alcyoniidae	RMNH Coel. 39681*	AY607775**		xxxxxxxx
Mal	Alcyonium coralloides	Alcyoniidae	RMNH Coel. 39673*	GQ342465**		xxxxxxxx
Mal	Alcyonium digitatum	Alcyoniidae	RMNH Coel. 39671*	GU355961	SBMNH 360700	JX203641
Mal	Alcyonium haddoni	Alcyoniidae	AMNH 6046	GU355974	ZSM 20061191	JX203642
Mal	Aldersladum sodwanum	Cladiellidae	SMNHTAU Co31520	JX991193		JX991213
Mal	Alertigorgia orientalis	Melithaeidae	NTM C014528	JX203771		JX203662
Mal	Altumia delicata	Acanthoaxiidae	SMNHTAU CO37427	KY979504		N/A
Mal	Anastromvos aldersladei	Sarcophytidae	WAMZ 67166	MG717910		MG717916
Mal	Annella mollis	Subergorgiidae	USNM 1516898	OL616206	NTM C014924	JX203750
Mal	Anthelia fallax	incertae sedis	NTNU.VM.67146	KT366855		N/A
Mal	Anthelia glauca	Xeniidae	USNM 1201966	KC864881		MK400124
Mal	Anthogorgia sp.	Anthogorgiidae	RMNH Coel. F558	ON109709		N/A
Mal	Anthomuricea sp.	Paramuriceidae	NTM C014562	DQ302855		N/A
Mal	Anthoplexaura dimorpha	incertae sedis	N/A (m56-F_E03)	HQ694723		N/A
Mal	Anthothela grandiflora	Alcyoniidae	USNM 1611548	OL616210		xxxxxxxx
Mal	Antillogorgia bipinnata	Gorgoniidae	RMNH Coel. 40828	GQ342499		JX203712
Mal	Aquaumbra klapferi	Aquaumbridae	USNM 1150167	OL616288		xxxxxxxx
Mal	Arula petunia	Arulidae	RMNH Coel. 40188	JX203773		JX203670
Mal	Asperaxis karenae	Melithaeidae	NTM C013575	DQ302847		N/A
Mal	Asterospicularia randalli	Xeniidae	RNMH Coel. 41520	KF915555		KF915315
Mal	Astrogorgia sp.	Astrogorgiidae	RMNH Coel. 40875	OL616212		KF915322
Mal	Azoriella bayeri	Cerveridae	RMNH Coel. 40806	GQ342486		JX203672
Mal	Bebryce crucifera	Paramuriceidae	RMNH Coel. 40821	JX203806		JX203734
Mal	Caementabunda simplex	Xeniidae	SMNHTAU Co36122	MH071870		MH071817
Mal	Calcigorgia spiculifera	incertae sedis	6223.2D.3	KF856105		N/A
Mal	Calicogorgia granulosa	Paramuriceidae	N/A	GU047880		N/A
Mal	Callistephanus pallida n. comb.	Gorgoniidae	USNM 1660633	ON109740		N/A
Mal	Callistephanus sp.	Gorgoniidae	USNM 1606569	ON109735		N/A
Mal	Capnella imbricata	Eunephthyidae	NTM C012235	DQ302817		xxxxxxxx
Mal	Carijoa riisei	Carijoidae	RMNH Coel. 40807	JX203775		JX203673
Mal	Ceeceenus quadrus	Paralcyoniidae	UF2858	GQ342514		JX124346
Mal	Cervera atlantica	Cerveridae	RNMH Coel. 40838	JN620804		JX203677
Mal	Chironephthya sp.	Siphonogorgiidae	SMNHTAU CO34223	GU356025	ZMTAU CO34203	JX203730.
Mal	Chromonephthea sp.	Nephtheidae	RMNH Coel. F662	ON109694		N/A
Mal	Chromoplexaura marki	Gorgoniidae	N/A (BS 2010 005)	KX904972		N/A
Mal	Cladiella pachyclados	Cladiellidae	SMNHTAU CO34129	GU356011		xxxxxxxx
Mal	Clavularia borealis	Victorgorgiidae	105.Bergen	KT366840		N/A
Mal	Clavularia cf. viridis	incertae sedis	SMNHTAU Co38221	MG677551		N/A
Mal	Clavularia inflata	Clavulariidae	RMNH Coel. 40903	KF915593		KF915350
Mal	Coelogorgia palmosa	Coelogorgiidae	NTM C014914	DQ302805		JX203698
Mal	Complexum monodi	Eunicellidae	SMNHTAU Co38220	KP036905		KP036910
Mal	Conglomeratusclera coerulea	Xeniidae	SMNHTAU Co35693	MH071873		MH071839
Mal	Coronephthya sp.	Nephtheidae	MNHN IK-2015-130	ON109720		N/A
Mal	Corymbophyton bruuni	Corymbophytidae	SMNHTAU CO37586	GQ342507		JX203658
Mal	Cryogorgia koolsae	incertae sedis	N/A (50813.11)	MF319941		N/A
Mal	Cryptophyton goddardi	Carijoidae	USNM 1516882	ON109712	RMNH COEL.40810	JX203680
Mal	Cyathopodium sp.	Tubiporidae	NTM C14447	ON109695		N/A
Mal	Cyclomuricea sp.	incertae sedis	NTM C014571	DQ302850		N/A
Mal	Dacrygorgia modesta	Pterogorgiidae	USNM 1606549	ON109698		xxxxxxxx
Mal	Dendronephthya sinaiensis	Nephtheidae	SMNHTAU CO34163	GQ342506		JX124349
Mal	Discogorgia erythraensis	Paramuriceidae	SMNHTAU CO37446	MT537610		xx
Mal	Discophyton rudyi	Discophytidae	SBMNH 145136	DQ302808		JX203659
Mal	Duva florida	Eunephthyidae	CSM TEL-152-19-2	N/A		N/A
Mal	Echinogorgia sp.	Paramuriceidae	RMNH Coel. 40020	ON109728		JX203737
Mal	Echinomuricea sp.	Paramuriceidae	CASIZ 103947	AY683079		N/A
Mal	Elbeenus lauramartinae	Aquaumbridae	NTM C013108	DQ536320		N/A
Mal	Elenanthus violaceus	incertae sedis	N/A (KUR447)	ON109696		xxxxxxxx
Mal	Eleutherobia sp.	Alcyoniidae	MNHN IK-2015-105	ON109747		N/A
Mal	Erythropodium caribaeorum	Erythropodiidae	RMNH Coel. 40829	GQ342480		JX203664
Mal	Eugorgia daniana	Gorgoniidae	STRI 1256	HG917048		LT221083
Mal	Eunephthya thyrsoidea	Eunephthyidae	RMNH Coel. 40182	JX124364		JX124340
Mal	Eunicea flexuosa	Plexauridae	N/A	OL616233		N/A
Mal	Eunicella tricoronata	Eunicellidae	RMNH Coel. 40814	JX203795		JX203707
Mal	Euplexaura rhipidalis	Euplexauridae	SMNHTAU CO34220	GQ342518		JX203735
Mal	Ezziona sp.	Xeniidae	QM G330560	MK030438		MK030548
Mal	Gersemia juliepackardae	Alcyoniidae	CSM VEN3208A3	JX203768		JX203647
Mal	Gorgonia flabellum	Gorgoniidae	RMNH Coel. 40827	GQ342495		JX203708
Mal	Guaiagorgia anas	Paramuriceidae	NTM C014545	DQ302851		N/A
Mal	Hadaka nudinomus	Acrossotidae	NSMT Co1681	MN488605		MN488601
Mal	Hanabira yukibana	Clavulariidae	NSMT Co1625	MK523711		MK185353
Mal	Hanah hanagasa	Arulidae	OKA170711.20	MH845547		MH844383
Mal	Hedera caerulescens	Alcyoniidae	CASIZ 198021	KX687907		N/A
Mal	Heterogorgia verrucosa	Paramuriceidae	STRI 1254	HG917013		LT221090
Mal	Heteroxenia fuscescens	Xeniidae	SMNHTAU CO34118	GQ342528		JX203756
Mal	Hicksonella sp.	isididae	RMNH Coel.40998	KF915622		KF915379
Mal	Iciligorgia sp.	Melithaeidae	RMNH Coel. 40040	GQ342481		JX203665
Mal	Inconstantia procera	Incrustatidae	USNM 1178386	JX203782		JX203683
Mal	Incrustatus comauensis	Incrustatidae	MACN-IN 39267*	MT254531		JQ904908
Mal	Isis hippuris	Isididae	CASIZ 196605	OL616241		N/A
Mal	Keroeides sp.	Keroeididae	CASIZ 196833	OL616243		MW403911
Mal	Klyxum adii	Cladiellidae	SMNHTAU CO32636	JX991199		JX991217
Mal	Knopia octocontacanalis	Clavulariidae	NTM C015392	GQ342488		JX203692
Mal	Laeta waheedae	Arulidae	NSMT Co1680	MN164582		MN164541
Mal	Lampophyton planiceps	Acrophytidae	RMNH Coel. 40201	GQ342477		JX203656
Mal	Lateothela grandiflora	Alcyoniidae	NTNU.VM.67147	KT366858		N/A
Mal	Lemnalia sp.	Lemnaliidae	RMNH Coel. 40818	JX203802		JX203726
Mal	Lepidomuricea sp.	Paramuriceidae	NTM C014578	DQ302857		N/A
Mal	Leptogorgia cf. palma	Gorgoniidae	USNM 1516865	ON109715		xxxxxxxx
Mal	Leptophyton benayahui	Leptophytidae	RMNH Coel. 40210*	MG053064		N/A
Mal	Litophyton striatum	Nephtheidae	SMNHTAU CO34113	ON109719	ZMTAU CO34112	JX203725
Mal	Lobophytum crassum	Sarcophytidae	RMNH Coel. 40945	KF915639		KF915404
Mal	Lohowia koosi	Sarcophytidae	MTQ G73271	ON109710		xxxxxxxx
Mal	Lytreia sp.	Paramuriceidae	HBOI/DBMR-2-IX-93-4-005	AY683072		N/A
Mal	Maasella edwardsi	Paralcyoniidae	BECA 45	MK276951		MT276779
Mal	Malacacanthus capensis	Malacacanthidae	CASIZ 222387*	MG053066	RMNH COEL.40801	JX203660
Mal	Melithaea erythraea	Melithaeidae	SMNHTAU CO37709	OL616246		xxxxxxxx
Mal	Menella sp.	Paramuriceidae	RMNH Coel. 40038	GQ342519		JX203736
Mal	Metalcyonium verseveldti	Cladiellidae	SMNHTAU Co33097	GU356012		JX991219
Mal	Muricea atlantica	Plexauridae	RMNH Coel. 40834	GQ342520		JX203747
Mal	Muricea pendula	Plexauridae	USNM 1660639	ON109746		N/A
Mal	Muriceides cf. hirta	Paramuriceidae	USNM 1606546	ON109701		xxxxxxxx
Mal	Muriceides sp.	Paramuriceidae	NTM C014445	DQ302859		N/A
Mal	Muricella sp.	Anthogorgiidae	QM G331552	OL616247		xxxxxxxx
Mal	Muriceopsis flavida	Pterogorgiidae	RMNH Coel. 40830	GQ342521		JX203744
Mal	Neospongodes atlantica	Nephtheidae	N/A	ON109697		N/A
Mal	Nephthyigorgia sp.	Nephthyigorgiidae	RMMH Coel. 40819	JX203804		JX203732
Mal	Nidalia cf. occidentalis	Nidaliidae	CSM FEL808-65-14	ON109721		N/A
Mal	Nidalia cf. simpsoni	Nidaliidae	RMNH Coel. 40975	KF915655	NTM C014876	JX203729
Mal	Ovabunda macrospiculata	Xeniidae	USNM 1201941	KC864864		KM201445
Mal	Pacifigorgia irene	Gorgoniidae	STRI 1247	HG917024		LT221045
Mal	Pacifiphyton sp.	Nephtheidae	CSM OCT146	ON109748		xxxxxxxx
Mal	Paracis sp.	Paramuriceidae	QM G331536	OL616253		xxxxxxxx
Mal	Paralcyonium spinulosum	Paralcyoniidae	RMNH Coel. 40820	DQ302833		JX124347
Mal	Paralemnalia thyrsoides	Lemnaliidae	SMNHTAU CO34087	GQ342509		JX203727
Mal	Paramuricea sp. Type A	Paramuriceidae	USNM 1606535	ON109703		xxxxxxxx
Mal	Paraplexaura sp.	Paramuriceidae	NTM Co14494	DQ302861		xxxxxxxx
Mal	Paratelesto sp.	Tubiporidae	RMNH Coel. 40019	GQ342489		JX203693
Mal	Phenganax parrini	Acrossotidae	USNM 1516886	GQ342490		JX203694
Mal	Phyllogorgia dilitata	Gorgoniidae	MNRJ.4336	AY126428		N/A
Mal	Pieterfaurea khoisanianum	Acrophytidae	CASIZ 222390	GQ342510		JX203657
Mal	Pinnigorgia flava	Pterogorgiidae	RMNH Coel. 40990	KF915666		KF915430
Mal	Placogorgia sp.	Paramuriceidae	NIWA 47206	KF856189		N/A
Mal	Plexaura kuna	Plexauridae	RMNH Coel. 40836	JX203807		JX203748
Mal	Plexaurella nutans	Plexaurellidae	RMNH Coel. 40826	GQ342523		JX203745
Mal	Protodendron repens	Xeniidae	SMNHTAU CO35118	OL616263		xxxxxxxx
Mal	Psammogorgia arbuscula	Gorgoniidae	STRI 1255	HG917042		LT221091
Mal	Pseudodrifa racemosa	Eunephthyidae	CSM TEL-152-31 12353	N/A		N/A
Mal	Pseudodrifa sp.	Eunephthyidae	USNM 1660851*	N/A		N/A
Mal	Pseudonephthya liltvedi n. comb.	Pseudonephtheidae	UF2623	N/A		N/A
Mal	Pseudoplexaura wagenaari	Plexauridae	RMNH Coel. 40832	GQ342524		JX203746
Mal	Pseudopterogorgia rubrotincta	Gorgoniidae	CASIZ 155043	JX152768		N/A
Mal	Pseudotelestula humilis	Incrustatidae	MNCN 2.04/2033	ON109750		MT268915
Mal	Pterogorgia anceps	Pterogorgiidae	RMNH Coel. 40837	GQ342500		JX203714
Mal	Rhodelinda sp.	Tubiporidae	NTM C012792	ON109751		JX203695
Mal	Rhodolitica occulta	Tubiporidae	MZUCR 2513	MW491886		MW491885
Mal	Rhytisma fulvum fulvum	Lemnaliidae	SMNHTAU CO37702	ON109711		xxxxxxxx
Mal	Rosgorgia inexspectata	Rosgorgiidae	USNM 1013161	KP714011		KP714029
Mal	Rumphella sp.	Isididae	RMNH Coel. 40991	OL616268		xxxxxxxx
Mal	Sansibia flava	Xeniidae	SMNHTAU Co36007	OK670710		OK746234
Mal	Sarcophyton ehrenbergi	Sarcophytidae	NTM C014455	DQ280516		JX203650
Mal	Sarcophyton trocheliophorum	Sarcophytidae	SMNHTAU Co38222	OL616269		xxxxxxxx
Mal	Sarcothelia edmondsoni	Xeniidae	SMNHTAU Co 38212	JX203814		JX203757
Mal	Scleracis guadalupensis	Scleracidae	USNM 1478399	KC984590		KX890223
Mal	Scleronephthya corymbosa	Nephtheidae	SMNHTAU CO 34159 (ISR109)	GQ342511		JX124350
Mal	Sclerophytum acutum	Sarcophytidae	SMNHTAU Co 36988	MH516676		MK333546
Mal	Sclerophytum flexibile	Sarcophytidae	RMNH Coel. 41316	KF915738		KF915501
Mal	Sclerophytum humilis	Sarcophytidae	SMNHTAU Co 36942	MH516744		MK333569
Mal	Sinularia brassica	Sinulariidae	RMNH Coel. 41303	KF915725		KF915489
Mal	Siphonogorgia godeffroyi	Siphonogorgiidae	RMNH Coel. 41055	KF915767		KF915528
Mal	Skamnarium complanatum	Skamnariidae	NTM C001205	N/A		N/A
Mal	Solenocaulon sp.	Melithaeidae	RMNH Coel. 40033	GQ342483		JX203668
Mal	Spinimuricea klavereni	Paramuriceidae	N/A	MK276953		N/A
Mal	Stenogorgia casta	Pterogorgiidae	USNM 1606518	ON109699		xxxxxxxx
Mal	Stereonephthya cundabiluensis	Nephtheidae	SMNHTAU Co34204	GQ342512		JX124351
Mal	stoloniferan sp. nov.	Carijoidae	USNM 1606532*	ON109729		N/A
Mal	stoloniferan sp. nov. 3K	incertae sedis	USNM 1607703	ON109713		N/A
Mal	Stragulum bicolor	Tubiporidae	RMNH Coel. 39694	MW473941		MW473676
Mal	Studeriotes sp.	Paralcyoniidae	NTM C011441	DQ302834	RMNH COEL.40043	JX124348
Mal	Subergorgia rubra	Subergorgiidae	SMNHTAU CO37287	MT537617		xxxxxxxx
Mal	Swiftia exserta	Plexauridae	USNM 1660638	ON109745		N/A
Mal	Sympodium caeruleum	Xeniidae	SMNHTAU CO34185	JX203815		JX203758
Mal	Taiaroa tauhou	Taiaroidae	NIWA 28679	JX203810		JX203751
Mal	Telesto sanguinea	Tubiporidae	UF 3690	ON109752		xxxxxxxx
Mal	Tenerodus fallax	Leptophytidae	RMNH Coel. 40214	N/A		N/A
Mal	Thrombophyton coronatum	Paramuriceidae	SBMNH 145123	DQ302814		JX203661
Mal	Trachythela rudis	Victorgorgiidae	USNM 1662033	ON109714		xxxxxxxx
Mal	Tubipora sp.	Tubiporidae	SMNHTAU CO34116	JX203811		JX203752
Mal	Umbellulifera sp.	Nephtheidae	NTM C011063	DQ302827		N/A
Mal	Unomia stolonifera	Xeniidae	SMNHTAU CO38081	MT482554		MT489336
Mal	Victorgorgia eminens	Victorgorgiidae	TMAG K4266	KT366862		N/A
Mal	Villogorgia sp.	Paramuriceidae	RMNH Coel. 40857	KF915793		KF915551
Mal	Xenia umbellata	Xeniidae	SMNHTAU Co36788	KT590457		KY442367
Mal	Yamazatum iubatum	Xeniidae	SMNHTAU Co35741	MK030451		MK030452
	* voucher is different individual from same population
	** mtMutS is different individual from UCEs
